# Supplementary material for: The human RIF1-Long isoform interacts with BRCA1 to promote recombinational fork repair under DNA replication stress
Source: Nat Commun. 2025 Jul 1;16:5820. doi: 10.1038/s41467-025-60817-y (PMC12214830; doi:10.1038/s41467-025-60817-y)
Supplement: Supplementary file 3 — Supplementary Data 1 [file 41467_2025_60817_MOESM3_ESM.xlsx]

## Sheet: Sheet1
Figure	Number of cells	Mean	Median
3B	1334, 1448, 376	0.8133,1.331, 3.899	0, 1, 3
3C	941, 869, 928, 496	0.4559, 2.024, 1.540, 4.982	0, 1, 1, 4
3G	786, 1017, 599, 646, 1023, 1084	1.612, 0.805, 2.763, 1.678, 4.151, 2.186	1, 0, 1, 1, 1, 1
S3A	631, 668, 504, 581	0.333, 3.027, 0.474, 0.573	0, 2, 0, 0
S3C	911, 1017, 785, 1024	1.158, 0.805, 4.488, 1.374	1, 0, 2, 0
S3D	1163, 1219, 920, 883	2.732, 2.495, 7.278, 6.291	2, 2, 7, 5
S3F	649, 753, 719, 715, 743, 520	1.923, 13.85, 1.072, 18.04, 1.471, 14.65	1, 12, 0, 15, 1, 12
4B	1149, 1515, 1608, 1324	0.5413, 0.4647, 1.728, 2.347	0, 0, 1, 2
4D	500, 345, 555, 476	0.146, 0.301, 0.337, 1.141	0, 0, 0, 0
4E	1219, 1824, 1403, 1447	1.158, 1.913, 1.712, 0.946	1, 1, 1, 1
4F	608, 605, 527, 587	0.618, 7.107, 1.672, 0.156	0, 5, 1, 0
S4A	917, 780	2.045, 3.177	2, 2
S4B	888, 991, 1247, 1182	0.358, 0.659, 0.937, 1.344	0, 0, 0, 1
S4C	965, 748, 744, 640	1.383, 2.265, 7.602, 5.264	1, 2, 7, 4
S4D	899, 399	0.796, 2.421	0, 2
S4E	66,63	4.576, 2.429	4, 2
S4F	1353, 1516, 1695, 1712	0.430, 0.786, 0.617, 0.355	0, 0, 0, 0
S4G	633, 569, 613, 611	0.374, 7.828, 1.661, 0.316	0, 6, 1, 0
S4H	1179, 900, 938	3.716, 21.43, 13.09	3, 20, 12
S4I	1278, 1186, 900	1.977, 18.83, 18.33	2, 17, 17
S4J	608, 605, 519	0.618, 7.107, 7.597	0, 5, 5
5G	3310, 2502, 3719, 2560, 3373, 3355	0.350, 1.394, 6.050, 27.55, 10.75, 45.51	0, 1, 5, 21,8, 42
S5G	2592, 2181, 2377, 2069	11.32, 40.69, 15.68, 62.09	9, 37, 13, 62
S5H	964, 1109, 921, 1022	3.140, 13.35, 2.999, 23.26	1, 10, 1, 20
S5I	699, 527, 690, 751	5.986, 53.47, 4.751, 46.58	3, 53, 3, 42
6F	310, 237, 320, 227 (four independent experiments)	N/A	N/A
6H	228, 223, 312 (three independent experiments)	N/A	N/A
S6B	Left: 352, 368	9.205, 10.40	8.918, 10.09
	Right: 277, 295	8.37, 12.43	7.761, 11.71
S6C	198, 198	10.03, 9.96	9.878, 10.47
S6E	1064, 1552, 882	N/A	N/A
7B	888, 777, 796, 707, 916, 1090, 1058, 1107;	N/A	N/A
	748, 746, 752, 641, 694, 1048, 844, 875
	(two independent experiments)
7E	883, 990, 1007, 1009;	N/A	N/A
	984, 853, 967, 941
	(two independent experiments)
7H	801, 966, 945, 1026, 1011, 1152;	N/A	N/A
	918, 949, 878, 1052, 973, 994;
	695, 671, 531, 565, 634, 591
	(three independent experiments)
S7A	1789, 1913, 1840, 1199;	N/A	N/A
	1509, 1501, 2442, 2114
	(two independent experiments)
S7B	883, 990, 853, 907	N/A	N/A
	984, 853, 804, 891
	(two independent experiments)
S7C	314, 403 , 617, 449	0.0155, 0.0157, 0.0181, 0.0189	0.01498, 0.01501, 0.01488, 0.01590
S7D	681, 714, 695, 574	0.008602, 0.007946, 0.02273, 0.02291	0.007107, 0.006822, 0.009824, 0.01011
Supplementary Data 1
Sample number n, Mean, and Median values of all box-and-whisker and dot plots in this study. Numbers are listed correspondent to samples from left to right in each plot.
