# Supplementary material for: The human RIF1-Long isoform interacts with BRCA1 to promote recombinational fork repair under DNA replication stress
Source: Nat Commun. 2025 Jul 1;16:5820. doi: 10.1038/s41467-025-60817-y (PMC12214830; doi:10.1038/s41467-025-60817-y)
Supplement: Supplementary file 7 — Source Data [file 41467_2025_60817_MOESM7_ESM.xlsx]

## Sheet: Fig.1D
12Oct2022 Flp-In TREx 293 cells HU sensitivity
HU (mM)		RIF1-L				RIF1-S				RIF1-L-APKF
		colony number	survival fraction	avg	std	colony number	survival fraction	avg	std	colony number	survival fraction	avg	std
0		62	1.03333	1	0.0471405	64	1.00524	1	0.0450384	58	0.935484	1	0.0526772
		62	1.03333			60	0.942408			66	1.06452
		56	0.933333			67	1.05236			62	1
avg		60				63.6667				62
0.1		57	0.95	0.866667	0.0757677	39	0.612565	0.65445	0.0322744	46	0.741935	0.784946	0.0402329
		46	0.766667			44	0.691099			52	0.83871
		53	0.883333			42	0.659686			48	0.774194
0.2		37	0.616667	0.677778	0.0549972	11	0.172775	0.256545	0.0645488	18	0.290323	0.333333	0.033142
		45	0.75			21	0.329843			23	0.370968
		40	0.666667			17	0.267016			21	0.33871
0.4		15	0.25	0.238889	0.0283279	4	0.0628272	0.0471204	0.0128246	6	0.0967742	0.107527	0.0152066
		16	0.266667			2	0.0314136			6	0.0967742
		12	0.2			3	0.0471204			8	0.129032
	T.TEST	L vs S	0.00216323	0.000952015
		L vs APxF	0.0016194	0.00445563

## Sheet: Fig.1E
12Oct2022 Flp-In TREx 293 cells APH sensitivity
APH (µM)		RIF1-L				RIF1-S				RIF1-L-APxF
		colony number	survival fraction	avg	std	colony number	survival fraction	avg	std	colony number	survival fraction	avg	std
0		60	0.994475	1	0.0475267	79	1.08716	1	0.123257	82	1.05128	1	0.110782
		57	0.944751			79	1.08716			86	1.10256
		64	1.06077			60	0.825688			66	0.846154
avg		60.3333				72.6667				78
0.25		50	0.828729	0.81768	0.0156267	52	0.715596	0.706422	0.0677285	54	0.692308	0.692308	0.0314037
		50	0.828729			57	0.784404			57	0.730769
		48	0.79558			45	0.619266			51	0.653846
0.5		47	0.779006	0.790055	0.0950533	39	0.536697	0.509174	0.0810253	37	0.474359	0.457265	0.0435814
		55	0.911602			43	0.591743			39	0.5
		41	0.679558			29	0.399083			31	0.397436
1		30	0.497238	0.60221	0.0745345	23	0.316514	0.288991	0.0224724	15	0.192308	0.15812	0.0263436
		40	0.662983			21	0.288991			10	0.128205
		39	0.646409			19	0.261468			12	0.153846
	T.TEST	L vs S	0.00471167
		L vs APxF	0.00135939

## Sheet: Fig.1F
12Oct2022 Flp-In TREx 293 cells CPT sensitivity
CPT (nM)		RIF1-L				RIF1-S				RIF1-L-APxF
		colony number	survival fraction	avg	std	colony number	survival fraction	avg	std	colony number	survival fraction	avg	std
0		52	0.962963	1	0.0261891	63	1.07386	1	0.0562471	69	1.06154	1	0.0502459
		55	1.01852			58	0.988636			65	1
		55	1.01852			55	0.9375			61	0.938462
avg		54				58.6667				65
1		40	0.740741	0.820988	0.0775914	43	0.732955	0.75	0.0241059	43	0.661538	0.697436	0.0261488
		50	0.925926			46	0.784091			47	0.723077
		43	0.796296			43	0.732955			46	0.707692
2		40	0.740741	0.734568	0.00872971	39	0.664773	0.568182	0.0686537	33	0.507692	0.492308	0.0332346
		39	0.722222			30	0.511364			29	0.446154
		40	0.740741			31	0.528409			34	0.523077
4		30	0.555556	0.438272	0.0859777	15	0.255682	0.244318	0.0160706	13	0.2	0.189744	0.0261488
		22	0.407407			15	0.255682			14	0.215385
		19	0.351852			13	0.221591			10	0.153846
	T.TEST	L vs APxF	0.0173783
		L vs S	0.0349839

## Sheet: Fig.S1A
29Jan2020 HCT116 ROSA26 cells IR sensitivity
IR (Gy)		RIF1-WT				RIF1 KO				RIF1-L				RIF1-S
		colony number	survival fraction	avg	std	colony number	survival fraction	avg	std	colony number	survival fraction	avg	std	colony number	survival fraction	avg	std
0		159	0.985537	1	0.0491545	128	1.20755	1	0.14696	139	0.965278	1	0.044285	126	0.933333	1	0.0840232
		153	0.948347			94	0.886792			140	0.972222			128	0.948148
		172	1.06612			96	0.90566			153	1.0625			151	1.11852
		161.333				106				144				135	1
0.5		134	0.830579	0.849174	0.0401699	49	0.462264	0.393082	0.0512878	133	0.923611	0.898148	0.0410186	117	0.866667	0.876543	0.0548793
		131	0.811983			40	0.377358			134	0.930556			110	0.814815
		146	0.904959			36	0.339623			121	0.840278			128	0.948148
1		109	0.67562	0.700413	0.077912	13	0.122642	0.0974843	0.0193849	98	0.680556	0.706019	0.112024	102	0.755556	0.730864	0.0212403
		130	0.805785			10	0.0943396			84	0.583333			95	0.703704
		100	0.619835			8	0.0754717			123	0.854167			99	0.733333
2		52	0.322314	0.345041	0.023917	4	0.0377358	0.0220126	0.0160347	44	0.305556	0.347222	0.0294628	51	0.377778	0.293827	0.0605819
		54	0.334711			0	0			53	0.368056			32	0.237037
		61	0.378099			3	0.0283019			53	0.368056			36	0.266667
	T.TEST	WT vs RIF1 KO	9.22486e-05
		RIF1-L vs RIF1-S	0.325071

## Sheet: Fig.S1B
06Dec2019 HCT116 ROSA26 cells Phleomycin sensitivity
Phleomycin (µg/mL)		RIF1-WT				RIF1 KO				RIF1-L				RIF1-S
		colony number	survival fraction	avg	std	colony number	survival fraction	avg	std	colony number	survival fraction	avg	std	colony number	survival fraction	avg	std
0		178	1.00755	1	0.0237166	66	0.938389	1	0.0595725	189	1.06379	1	0.0453398	156	1.05405	1	0.0471361
		181	1.02453			69	0.981043			173	0.973734			139	0.939189
		171	0.967925			76	1.08057			171	0.962477			149	1.00676
		176.667				70.3333				177.667				148	1
0.0625		116	0.656604	0.658491	0.0300705	8	0.113744	0.0947867	0.017733	128	0.72045	0.639775	0.0666504	90	0.608108	0.635135	0.0849311
		123	0.696226			7	0.0995261			99	0.557223			111	0.75
		110	0.622642			5	0.07109			114	0.641651			81	0.547297
0.125		71	0.401887	0.392453	0.0133416	2	0.028436	0.0236967	0.00670243	49	0.275797	0.287054	0.0159199	46	0.310811	0.351351	0.0361765
		66	0.373585			2	0.028436			49	0.275797			59	0.398649
		71	0.401887			1	0.014218			55	0.309568			51	0.344595
0.25		20	0.113208	0.130189	0.013865	1	0.014218	0.00473934	0.00670243	7	0.0393996	0.0637899	0.0173989	8	0.0540541	0.0630631	0.0127407
		23	0.130189			0	0			14	0.0787992			12	0.0810811
		26	0.14717			0	0			13	0.0731707			8	0.0540541
	T.TEST	WT vs RIF1 KO	0.000324191
		RIF1-L vs RIF1-S	0.964269

## Sheet: Fig.S1C
16Aug2020 HCT116 mAC-RIF1 cells HU sensitivity
HU (mM)		RIF1-WT				RIF1 KO				RIF1-L				RIF1-S
		colony number	survival fraction	avg	std	colony number	survival fraction	avg	std	colony number	survival fraction	avg	std	colony number	survival fraction	avg	std
0		65	0.8159	1	0.131783	20	0.789474	1	0.219386	29	1.06098	1	0.198896	24	0.96	1	0.279046
		89	1.11715			33	1.30263			33	1.20732			34	1.36
		85	1.06695			23	0.907895			20	0.731707			17	0.68
avg		79.6667				25.3333				27.3333				25
0.125		77	0.966527	1.08368	0.0834725	16	0.631579	0.789474	0.116207	36	1.31707	1.10976	0.147354	31	1.24	1.12	0.228619
		90	1.12971			23	0.907895			27	0.987805			33	1.32
		92	1.15481			21	0.828947			28	1.02439			20	0.8
0.25		55	0.690377	0.8159	0.0887582	8	0.315789	0.526316	0.244043	28	1.02439	1.02439	0	13	0.52	0.6	0.0653197
		70	0.878661			22	0.868421			28	1.02439			17	0.68
		70	0.878661			10	0.394737			28	1.02439			15	0.6
0.5		20	0.251046	0.297071	0.035993	4	0.157895	0.197368	0.0558242	16	0.585366	0.5	0.0960245	5	0.2	0.24	0.0864099
		24	0.301255			7	0.276316			15	0.54878			9	0.36
		27	0.338912			4	0.157895			10	0.365854			4	0.16
	T.TEST	WT vs RIF1 KO	0.101021
		RIF1-L vs RIF1-S	0.0465655

## Sheet: Fig.S1D
05Aug2020 HCT116 mAC-RIF1 cells APH sensitivity
APH (µM)		RIF1-WT				RIF1 KO				RIF1-L				RIF1-S
		colony number	survival fraction	avg	std	colony number	survival fraction	avg	std	colony number	survival fraction	avg	std	colony number	survival fraction	avg	std
	0	34	0.728571	1	0.192725	57	1	1	0.085947	49	0.97351	1	0.115087	50	1.14504	1	0.289875
		54	1.15714			63	1.10526			44	0.874172			55	1.25954
		52	1.11429			51	0.894737			58	1.15232			26	0.59542
	avg	46.6667				57				50.3333				43.6667
	0.125	26	0.557143	0.864286	0.237547	16	0.280702	0.461988	0.158435	41	0.81457	0.980132	0.119573	19	0.435115	0.557252	0.0863642
		53	1.13571			38	0.666667			55	1.09272			27	0.618321
		42	0.9			25	0.438596			52	1.03311			27	0.618321
	0.25	37	0.792857	0.714286	0.0707107	17	0.298246	0.350877	0.0378991	27	0.536424	0.682119	0.104291	7	0.160305	0.328244	0.118751
		29	0.621429			22	0.385965			39	0.774834			18	0.412214
		34	0.728571			21	0.368421			37	0.735099			18	0.412214
	0.5	17	0.364286	0.385714	0.0303046	10	0.175439	0.233918	0.0596377	13	0.258278	0.324503	0.0675367	7	0.160305	0.152672	0.0285623
		17	0.364286			18	0.315789			15	0.298013			8	0.183206
		20	0.428571			12	0.210526			21	0.417219			5	0.114504
	T.TEST	WT vs KO	0.032618
		L vs S	0.0295447

## Sheet: Fig.S1E
22Sep2019 HCT116 mAC-RIF1 cells CPT sensitivity
CPT (nM)		RIF1-WT				RIF1 KO				RIF1-L				RIF1-S
		colony number	survival fraction	avg	std	colony number	survival fraction	avg	std	colony number	survival fraction	avg	std	colony number	survival fraction	avg	std
0		107	1.0456	1	0.108621	99	0.939873	1	0.0987626	97	0.97	1	0.176824	75	0.993377	1	0.00662252
		113	1.10423			120	1.13924			123	1.23			76	1.00662
		87	0.850163			97	0.920886			80	0.8
avg		102.333				105.333				100				75.5	1
1		61	0.596091	0.628664	0.0393585	45	0.427215	0.471519	0.0498355	42	0.42	0.626667	0.167398	35	0.463576	0.490066	0.0374626
		70	0.684039			57	0.541139			83	0.83			41	0.543046
		62	0.605863			47	0.446203			63	0.63			35	0.463576
															0
2		42	0.410423	0.37785	0.0678588	16	0.151899	0.174051	0.0161361	35	0.35	0.35	0.0571548	18	0.238411	0.203091	0.027216
		45	0.439739			19	0.18038			42	0.42			15	0.198675
		29	0.283388			20	0.189873			28	0.28			13	0.172185
	T.TEST	WT vs KO	0.0144695
		L vs S	0.0304442

## Sheet: Fig.2AB
Protein Concentration (µM)	BRCA1 vs RIF1 pS2265		BRCA1 vs RIF1 pS2265 + λ phosphatase		BRCA1 vs RIF1 S2265E		BRCA1 vs RIF1 F2272A pS2265		BRCA1 vs BRIP1 pS990		53BP1 vs RIF1 pS2265		53BP1 vs RIF1 pS2265 + λ phosphatase		53BP1 vs H2AX pS140		MDC1 vs RIF1 pS2265		MDC1 vs H2AX pS140		TOPBP1 vs RIF1 pS2265		TOPBP1 vs BRIP1 pT1133
	Mean	SEM	Mean	SEM	Mean	SEM	Mean	SEM	Mean	SEM	Mean	SEM	Mean	SEM	Mean	SEM	Mean	SEM	Mean	SEM	Mean	SEM	Mean	SEM
100	188.195	0.272845			12.0248	1.04934	3.35175	0.3	204.4	1.75594	3.103	1.03976	2.48515	0.533333	69.6123	0.34801	1.1241	1.97681	87.5444	0.2			121.448	0.693622
50	191.864	0.328295	2.5741	0.537484	12.0124	0.48074	1.84254	0.726483	190.067	1.64756	10.1015	0.841295	1.42591	0.450925	69.7562	0.959745	0.26205	0.742369	89.1222	1.09697	1.64089	1.33167	116.074	1.98018
25	190.699	0.617342	2.90541	0.590668	6.63954	1.16952	0.671271	0.504425	182.9	1.64418	14.6841	1.1348	2.81295	0.288675	65.0948	0.950438	1.63102	0.145297	91.4111	0.757188	0.320443	1.93477	114.454	0.617342
12.5	183.066	1.23333	2.50439	0.452155	6.1531	0.536449	2.01897	0.64291	178.1	1.80831	13.392	0.669162	2.97314	0.272845	55.9474	0.550757	2.11551	0.290593	89.7556	0.832666	2.52689	0.664162	112.927	0.656591
6.25	167.75	1.41696	2.22055	0.452155	4.87655	0.698411	1.29282	0.34801	158.4	11.8874	10.646	0.417665	2.33657	0.185592	44.3237	1.2897	2.39109	0.4	88.9111	0.433333	0.596777	0.633333	112.363	0.536449
3.125	150.825	1.5836	1.56197	0.329983	2.77161	0.793725	1.46308	0.5696	136.633	18.8618	8.68968	0.702377	1.78495	0.371184	34.0452	2.39745	2.49554	0.321455	84.9722	1.3691	0.798389	0.611919	110.632	0.405518
1.5625	128.896	2.02759	1.71601	0.607362	3.7358	1.06927	1.4482	0.584047	112.1	16.9606	7.49484	0.152753	2.00914	0.176383	25.2726	2.92252	1.23111	0.185592	80.5028	2.25783	0.615861	0.98714	109.449	0.72188
0.7813	98.7979	4.32139	1.20969	0.710243	2.68453	0.643774	1.20742	0.450925	75.9667	22.7372	4.89736	0.503322	1.92123	0.581187	17.653	2.68514	0.898854	0.404145	74.118	2.90765	0.52459	0.835331	106.291	0.550757
0.3906	69.9656	3.10609	0.523203	0.595352	1.80897	0.5	0.203724	0.665833	54.1667	14.8869	3.03208	0.448454	1.44396	0.493288	11.1265	1.88768	0.349459	0.87178	64.5424	3.63456	0.345635	0.69282	102.846	1.7088
0.1953	45.9161	3.2078	0.863291	0.368179	1.25448	1.24231	0.718529	0.290593	28.9333	4.14782	2.5827	0.290593	1.83864	0.448454	6.92991	1.66966	0.908063	0.375648	54.8712	3.55106	-0.593849	0.581187	99.5062	2.21008
0.0977	28.1247	2.37791	0	0.449691	1.09387	0.440959	0.375919	0.208167	16.1333	2.06101	1.70795	0.0666667	1.21932	0.24037	5.44828	1.20324	0.0373327	0.404145	44.4189	4.54252	-0.280265	0.185592	91.7197	2.11371
0.07813																							85.8891	2.18251
0.03906																							74.0279	1.71691
0.01953																							56.1973	0.360555
0.00977																							39.432	3.09318
0	0	0	0	0	0	0	0	0	0	0	0	0	0	0	0	0	0	0	0	0	0	0

## Sheet: Fig.S2A-C
Protein Concentration (µM)	BRCA1 vs RIF1 pS2265		BRCA1 vs RIF1 pS2265 + λ phosphatase		BRCA1 vs RIF1 S2265E		BRCA1 vs RIF1 F2272A pS2265		BRCA1 vs BRIP1 pS990		53BP1 vs RIF1 pS2265		53BP1 vs RIF1 pS2265 + λ phosphatase		53BP1 vs H2AX pS140		MDC1 vs RIF1 pS2265		MDC1 vs H2AX pS140		TOPBP1 vs RIF1 pS2265		TOPBP1 vs BRIP1 pT1133
	Mean	SEM	Mean	SEM	Mean	SEM	Mean	SEM	Mean	SEM	Mean	SEM	Mean	SEM	Mean	SEM	Mean	SEM	Mean	SEM	Mean	SEM	Mean	SEM
100	188.195	0.272845			12.0248	1.04934	3.35175	0.3	204.4	1.75594	3.103	1.03976	2.48515	0.533333	69.6123	0.34801	1.1241	1.97681	87.5444	0.2			121.448	0.693622
50	191.864	0.328295	2.5741	0.537484	12.0124	0.48074	1.84254	0.726483	190.067	1.64756	10.1015	0.841295	1.42591	0.450925	69.7562	0.959745	0.26205	0.742369	89.1222	1.09697	1.64089	1.33167	116.074	1.98018
25	190.699	0.617342	2.90541	0.590668	6.63954	1.16952	0.671271	0.504425	182.9	1.64418	14.6841	1.1348	2.81295	0.288675	65.0948	0.950438	1.63102	0.145297	91.4111	0.757188	0.320443	1.93477	114.454	0.617342
12.5	183.066	1.23333	2.50439	0.452155	6.1531	0.536449	2.01897	0.64291	178.1	1.80831	13.392	0.669162	2.97314	0.272845	55.9474	0.550757	2.11551	0.290593	89.7556	0.832666	2.52689	0.664162	112.927	0.656591
6.25	167.75	1.41696	2.22055	0.452155	4.87655	0.698411	1.29282	0.34801	158.4	11.8874	10.646	0.417665	2.33657	0.185592	44.3237	1.2897	2.39109	0.4	88.9111	0.433333	0.596777	0.633333	112.363	0.536449
3.125	150.825	1.5836	1.56197	0.329983	2.77161	0.793725	1.46308	0.5696	136.633	18.8618	8.68968	0.702377	1.78495	0.371184	34.0452	2.39745	2.49554	0.321455	84.9722	1.3691	0.798389	0.611919	110.632	0.405518
1.5625	128.896	2.02759	1.71601	0.607362	3.7358	1.06927	1.4482	0.584047	112.1	16.9606	7.49484	0.152753	2.00914	0.176383	25.2726	2.92252	1.23111	0.185592	80.5028	2.25783	0.615861	0.98714	109.449	0.72188
0.7813	98.7979	4.32139	1.20969	0.710243	2.68453	0.643774	1.20742	0.450925	75.9667	22.7372	4.89736	0.503322	1.92123	0.581187	17.653	2.68514	0.898854	0.404145	74.118	2.90765	0.52459	0.835331	106.291	0.550757
0.3906	69.9656	3.10609	0.523203	0.595352	1.80897	0.5	0.203724	0.665833	54.1667	14.8869	3.03208	0.448454	1.44396	0.493288	11.1265	1.88768	0.349459	0.87178	64.5424	3.63456	0.345635	0.69282	102.846	1.7088
0.1953	45.9161	3.2078	0.863291	0.368179	1.25448	1.24231	0.718529	0.290593	28.9333	4.14782	2.5827	0.290593	1.83864	0.448454	6.92991	1.66966	0.908063	0.375648	54.8712	3.55106	-0.593849	0.581187	99.5062	2.21008
0.0977	28.1247	2.37791	0	0.449691	1.09387	0.440959	0.375919	0.208167	16.1333	2.06101	1.70795	0.0666667	1.21932	0.24037	5.44828	1.20324	0.0373327	0.404145	44.4189	4.54252	-0.280265	0.185592	91.7197	2.11371
0.07813																							85.8891	2.18251
0.03906																							74.0279	1.71691
0.01953																							56.1973	0.360555
0.00977																							39.432	3.09318
0	0	0	0	0	0	0	0	0	0	0	0	0	0	0	0	0	0	0	0	0	0	0

[truncated: 63 more sheets: Fig.3B, Fig.3C, Fig.3E, Fig.3F, Fig.3G, Fig.S3A, Fig.S3C, Fig.S3D, Fig.S3E, Fig.S3F, Fig.4A, Fig.4B, Fig.4D, Fig.4E , Fig.4F, Fig.S4A, Fig.S4B, Fig.S4C, Fig.S4D, Fig.S4E …]
